# Supplementary material for: The Effect of Dietary Supplements on Female Infertility in Terms of Endometrial Thickness, Pregnancy, Live Birth and Miscarriage: A Systematic Review and Meta-Analysis
Source: Nutrients. 2026 Jun 16;18(12):1942. doi: 10.3390/nu18121942 (PMC13306041; doi:10.3390/nu18121942)
Supplement: Supplementary file 1 [file nutrients-18-01942-s001.zip]

Archive with 1 entries (1 files):
- nutrients-4338495-supplementary.pdf
